# Supplementary material for: Effect of esketamine-based patient-controlled intravenous analgesia on postoperative pain and quality of recovery after video-assisted thoracoscopic lobectomy: A prospective, double-blind, randomized controlled trial
Source: PLoS One. 2026 Jan 27;21(1):e0340864. doi: 10.1371/journal.pone.0340864 (PMC12843546; doi:10.1371/journal.pone.0340864)
Supplement: S3 File — (XLSX) [file pone.0340864.s006.xlsx]

## Sheet: Group-S
Num	Sex	Age	ASA	BMI	Pre-Sensory	Pre-Affective	Pre-VASrest	Pre-VASmove	Pre-PPI	Pre-Nausea	Pre-Vomit	Pre-PHQ9	Pre-EQ5D	D1-Sensory	D1-Affective	D1-VASrest	D1-VASmove	D1-PPI	D1-Nausea	D1-Vomit	D1-PHQ9	D1-EQ5D	D1-Bed	D1-PCA	D1-rescue	D2-Sensory	D2-Affective	D2-VASrest	D2-VASmove	D2-PPI	D2-Nausea	D2-Vomit	D2-PHQ9	D2-EQ5D	D2-PCA	D2-rescue	P Satisf	O Satisf	Sedation	Nightmare
1	2	58	2	25.3	2	3	0	1	1	0	0	3	1	3	1	0	1	1	0	0	2	0.757	19	40	0	4	1	1	2	2	0	0	2	0.696	93	0	4	5	0	0
2	1	63	2	27.78	2	2	0	1	0	0	0	1	1	3	2	1	2	1	0	0	0	0.2	25	39	0	3	1	0	1	1	0	0	2	0.683	79	0	5	5	0	0
3	1	54	2	20.28	0	0	0	0	0	0	0	1	1	1	0	0	1	1	0	0	0	0.439	20	53	0	1	0	0	1	1	0	0	1	0.683	101	0	5	5	0	0
4	2	26	1	18.67	0	0	0	0	0	0	0	1	1	3	1	1	2	1	0	0	1	0.439	24	57	0	3	1	1	2	1	0	0	2	0.683	115	1	3	4	0	0
5	2	63	2	25.71	2	2	0	1	0	0	0	3	1	4	3	1	2	2	1	1	5	0.114	26	68	0	3	2	1	2	2	1	0	4	0.591	124	0	5	4	0	0
6	2	39	2	20.78	0	1	0	0	0	0	0	2	1	4	6	3	4	3	0	0	7	0.117	22	54	1	4	4	2	3	2	0	0	5	0.339	114	3	2	3	0	0
7	1	56	2	24.42	1	1	0	0	0	0	0	1	1	4	2	0	2	1	0	0	3	0.693	20	43	0	4	2	1	1	1	0	0	2	0.683	81	0	5	5	0	0
8	1	58	2	23.94	2	1	0	1	0	0	0	3	1	6	1	0	2	1	1	0	1	0.862	27	39	0	5	1	1	1	1	1	0	1	0.887	82	0	3	4	0	0
9	1	56	2	22.6	2	1	0	1	0	0	0	2	1	4	1	5	6	3	0	0	2	0.425	23	54	1	4	1	2	3	2	0	0	2	0.53	109	3	2	3	0	0
10	1	37	2	18.17	1	0	0	0	0	0	0	0	0.887	4	2	4	5	3	0	0	3	0.683	20	27	2	4	2	2	2	2	0	0	3	0.69	79	3	3	3	0	0
11	1	64	2	21.22	1	1	0	1	0	0	0	0	1	2	0	0	2	1	0	0	1	0.782	20	37	0	2	0	1	2	1	0	0	1	0.887	81	0	5	4	0	0
12	1	59	2	23.67	0	0	0	0	0	0	0	3	1	2	1	0	1	1	0	0	1	0.683	20	48	0	2	1	0	1	0	0	0	1	0.788	89	0	5	5	0	0
13	1	52	2	22.15	0	1	0	0	0	0	0	3	1	5	1	2	3	3	1	0	1	0.292	21	55	1	4	1	1	2	2	1	0	2	0.591	112	2	3	4	0	0
14	1	59	2	19.26	0	0	0	0	0	0	0	1	1	2	2	1	2	1	0	0	1	0.292	22	47	0	2	1	1	2	0	0	0	2	0.665	82	0	4	5	0	0
15	1	29	2	24.91	0	0	0	0	0	0	0	1	1	1	1	1	3	1	0	0	3	0.45	12	55	0	0	1	0	1	0	0	0	0	0.782	91	0	4	4	0	1
16	1	63	2	21.45	0	2	0	1	0	0	0	2	1	4	3	2	3	1	0	0	3	0.339	26	49	1	2	1	0	2	0	0	0	1	0.665	97	1	4	4	0	0
17	1	52	2	20.31	0	2	0	0	0	0	0	2	1	0	2	3	3	2	1	0	3	0.278	28	42	0	2	1	0	2	1	0	0	0	0.422	88	0	5	5	0	0
18	1	60	2	21.26	0	1	0	1	0	0	0	1	1	3	1	2	3	2	0	0	1	0.422	17	46	1	2	1	0	2	1	0	0	1	0.764	95	1	5	4	0	0
19	2	60	2	20.29	0	0	0	0	0	0	0	0	1	3	2	2	3	2	1	0	3	0.422	22	67	1	2	1	1	2	1	1	0	3	0.683	127	2	4	4	0	0
20	1	55	2	27.55	0	0	0	0	0	0	0	0	1	3	1	1	3	2	0	0	2	0.524	12	58	0	0	2	1	2	1	0	0	2	0.69	97	0	5	4	0	0
21	1	53	2	21.88	0	2	0	0	0	0	0	1	1	3	3	2	3	3	0	0	3	0.339	20	65	0	3	2	1	2	1	0	0	4	0.505	105	2	5	4	0	0
22	1	30	1	18.73	0	0	0	0	0	0	0	0	1	4	2	1	2	1	0	0	3	0.553	14	48	0	3	2	0	2	1	0	0	2	0.683	86	0	5	5	0	0
23	2	50	2	25.39	0	2	0	0	0	0	0	3	1	3	2	0	1	0	1	0	2	0.597	19	54	0	2	2	0	1	0	1	1	3	0.696	97	0	5	5	0	0
24	1	44	2	26.12	0	1	0	0	0	0	0	1	1	3	2	2	2	1	0	0	2	0.591	17	51	0	2	2	1	2	1	0	0	2	0.683	96	0	4	5	0	0
25	2	37	2	21.34	0	1	0	0	0	0	0	2	1	3	2	0	1	0	0	0	2	0.558	18	51	0	2	3	0	1	0	0	0	2	0.683	104	2	4	4	0	0
26	1	55	2	25.26	0	1	0	0	0	0	0	1	1	3	2	1	2	1	0	0	2	0.514	26	49	0	3	1	0	2	0	0	0	2	0.757	118	2	4	3	0	0
27	2	46	1	22.77	2	2	0	2	1	0	0	2	1	4	4	0	2	1	1	0	8	0.597	12	28	0	2	3	0	1	0	1	1	5	0.597	66	1	2	3	0	0
28	1	65	2	20.2	0	1	0	0	0	0	0	1	1	3	5	2	3	2	0	0	7	-0.149	27	46	0	4	3	2	3	2	0	0	4	0.339	138	2	1	3	0	0
29	1	51	2	22.68	0	3	0	0	0	0	0	3	1	3	2	2	3	2	0	0	3	0.591	19	47	1	2	2	1	2	1	0	0	2	0.683	94	2	3	4	0	0
30	1	21	1	18.52	1	1	0	1	0	0	0	1	0.683	2	1	1	2	1	0	0	1	0.683	16	51	0	2	0	1	2	1	0	0	1	0.782	100	0	4	4	0	0
31	1	45	2	28.73	0	1	0	0	0	0	0	1	1	2	1	0	1	0	0	0	1	0.683	22	39	0	2	0	0	1	0	0	0	0	0.782	95	0	5	5	0	0
32	2	48	1	20.7	0	2	0	0	0	0	0	2	1	3	3	1	2	1	1	1	4	0.597	20	44	0	2	2	1	2	1	1	0	3	0.696	97	1	4	4	0	0
33	1	62	2	21.55	0	1	0	0	0	0	0	2	1	5	5	3	4	3	1	1	5	0.192	25	51	0	4	3	1	3	2	1	0	4	0.339	105	2	3	3	0	0
34	1	59	2	20.96	0	2	0	1	0	0	0	4	1	3	1	2	3	1	1	0	6	0.336	26	50	2	3	1	2	2	1	1	0	3	0.591	122	2	2	3	0	0
35	2	36	1	22.66	0	1	0	0	0	0	0	1	1	5	3	2	4	3	1	0	4	0.339	21	58	0	4	3	1	3	2	0	0	3	0.425	117	1	4	4	0	0
36	2	64	2	26.64	2	2	0	1	0	0	0	2	1	4	3	1	3	1	0	0	4	0.278	27	42	1	3	2	1	2	1	0	0	3	0.591	91	1	5	4	0	0
37	1	46	1	26.89	0	1	0	0	0	0	0	1	1	4	3	3	3	3	0	0	6	0.339	24	54	1	3	3	1	2	2	0	0	5	0.505	119	1	4	4	0	0
38	2	47	2	21.83	0	3	0	0	0	0	0	5	0.734	5	3	1	2	1	1	1	4	0.309	26	47	1	4	2	0	1	1	1	1	4	0.456	77	2	3	3	0	0
39	2	50	2	20.31	0	3	0	0	0	0	0	4	0.875	4	2	1	2	1	1	1	3	0.292	28	67	1	3	2	0	1	1	1	1	4	0.597	92	2	2	3	0	0
40	1	45	2	25.54	0	2	0	0	0	0	0	2	1	4	2	3	4	3	0	0	5	0.073	26	54	1	3	3	2	2	2	0	0	3	0.591	120	2	3	3	0	0

## Sheet: Group-K
Num	Sex	Age	ASA	BMI	Pre-Sensory	Pre-Affective	Pre-VASrest	Pre-VASmove	Pre-PPI	Pre-Nausea	Pre-Vomit	Pre-PHQ9	Pre-EQ5D	D1-Sensory	D1-Affective	D1-VASrest	D1-VASmove	D1-PPI	D1-Nausea	D1-Vomit	D1-PHQ9	D1-EQ5D	D1-Bed	D1-PCA	D1-rescue	D2-Sensory	D2-Affective	D2-VASrest	D2-VASmove	D2-PPI	D2-Nausea	D2-Vomit	D2-PHQ9	D2-EQ5D	D2-PCA	D2-rescue	P Satisf	O Satisf	Sedation	Nightmare
1	1	51	2	24.09	0	0	0	0	0	0	0	0	1	1	2	0	1	0	0	0	2	0.619	14	39	0	2	1	0	1	0	0	0	2	0.887	99	0	5	5	0	0
2	2	48	2	28.13	0	2	0	0	0	0	0	3	1	1	2	0	1	0	0	0	2	0.782	17	46	0	2	1	0	0	0	0	0	1	0.887	92	0	5	5	0	0
3	2	61	2	16.89	0	2	0	0	0	0	0	3	1	3	2	0	2	1	1	0	2	0.683	19	43	0	2	2	0	1	0	1	0	1	0.782	80	0	4	4	0	1
4	1	63	2	20.42	0	1	0	0	0	0	0	1	1	3	3	1	3	2	0	0	3	0.683	12	85	0	0	1	0	1	0	0	0	1	0.683	135	0	3	4	0	0
5	1	51	2	24.58	0	3	0	0	0	0	0	5	0.734	4	1	2	3	2	0	0	3	0.466	19	44	0	4	0	1	2	1	0	0	2	0.66	110	0	4	4	0	0
6	1	64	2	22.99	2	1	0	1	0	0	0	1	1	3	1	0	1	0	0	0	1	0.782	12	32	0	2	0	0	0	0	0	0	1	0.782	46	0	5	5	0	0
7	2	52	2	22.1	0	1	0	0	0	0	0	1	1	2	1	0	1	0	0	0	1	0.782	14	41	0	2	0	0	0	0	0	0	0	0.782	85	0	5	5	0	0
8	2	32	2	19.57	0	2	0	0	0	0	0	2	1	2	2	0	1	0	0	0	1	0.782	16	59	0	1	1	0	0	0	0	0	0	0.887	92	0	5	5	0	0
9	2	57	2	22.6	0	4	0	0	0	0	0	5	1	2	2	1	2	1	0	1	3	0.597	16	42	0	1	2	0	1	0	1	0	2	0.597	85	2	3	3	0	0
10	2	40	2	21.76	0	2	0	0	0	0	0	2	1	3	2	1	2	1	0	0	1	0.683	18	47	0	2	0	0	1	0	0	0	0	0.887	68	0	5	5	0	0
11	2	42	2	25	0	1	0	0	0	0	0	1	1	2	1	0	1	0	0	0	1	0.683	20	46	0	1	0	0	1	0	0	0	0	0.782	94	0	5	5	0	0
12	2	46	1	21.48	0	1	0	0	0	0	0	2	1	2	1	1	2	1	0	0	1	0.683	20	54	0	2	1	0	1	0	0	0	1	0.683	101	0	5	5	0	0
13	1	49	2	21.8	0	2	0	0	0	0	0	2	1	3	3	3	4	2	0	0	3	0.505	23	24	1	2	2	0	1	0	0	0	2	0.683	85	2	4	4	0	0
14	2	59	2	26.04	0	0	0	0	0	0	0	0	1	3	1	1	2	1	0	0	2	0.683	20	54	0	2	1	0	0	0	0	0	1	0.782	120	1	5	4	0	0
15	1	47	2	19.61	0	1	0	0	0	0	0	1	1	3	2	2	3	2	0	0	3	0.505	20	49	1	3	1	2	3	2	0	0	2	0.683	69	2	2	3	0	0
16	1	53	2	20.55	0	2	0	0	0	0	0	3	1	3	0	1	2	1	0	0	4	0.591	23	52	0	3	0	1	2	1	0	0	3	0.683	88	0	4	4	1	0
17	1	59	2	21.97	0	4	0	0	0	0	0	4	1	1	0	0	1	0	0	0	1	0.683	19	54	0	1	0	0	1	0	0	0	1	1	92	1	5	4	0	0
18	1	58	2	27.55	0	2	0	0	0	0	0	2	1	2	2	0	1	0	0	0	2	0.514	16	45	0	2	1	0	1	0	0	0	1	0.683	89	0	5	5	0	0
19	2	52	2	22.31	0	0	0	0	0	0	0	2	1	2	1	1	2	1	0	0	1	0.683	16	35	0	1	1	0	1	0	0	0	1	0.782	97	0	5	5	0	0
20	2	59	2	21.33	2	2	0	1	0	0	0	4	1	3	4	1	2	1	0	0	4	0.542	22	46	1	2	1	0	1	0	0	0	1	0.782	84	1	5	4	0	0
21	1	59	1	21.45	2	1	0	1	0	0	0	1	1	2	1	1	2	1	0	0	1	0.683	16	34	0	1	0	0	1	0	0	0	0	0.887	77	0	5	5	0	0
22	1	40	1	22.92	0	0	0	0	0	0	0	0	1	3	3	2	3	1	0	0	3	0.69	14	69	1	1	0	0	1	0	0	0	0	0.887	114	2	4	4	0	0
23	1	59	2	21.88	2	1	0	1	0	0	0	1	1	3	2	1	2	1	0	0	1	0.683	16	45	0	2	0	0	1	0	0	0	1	0.782	85	0	5	5	0	0
24	2	51	2	20.55	1	2	0	1	0	0	0	2	1	3	1	0	2	1	0	0	2	0.683	18	43	0	2	0	0	1	0	0	0	0	0.782	90	0	5	5	0	0
25	1	39	1	27.77	0	0	0	0	0	0	0	0	1	1	0	0	1	0	0	0	0	0.683	17	42	0	0	0	0	0	0	0	0	0	0.887	105	0	5	5	0	0
26	2	59	2	24.52	1	1	0	1	0	0	0	1	1	3	1	0	2	0	0	1	1	0.683	16	42	0	2	0	0	1	0	0	0	0	0.782	78	1	5	4	0	0
27	1	51	2	24.49	2	2	0	2	1	0	0	2	1	3	1	1	2	1	0	0	2	0.514	25	55	1	3	0	1	2	0	0	0	1	0.683	130	1	3	4	0	0
28	1	39	2	18.36	0	0	0	0	0	0	0	2	1	2	0	0	1	1	0	0	1	0.683	17	34	0	1	0	0	1	0	0	0	0	0.887	64	0	5	5	0	0
29	1	57	2	21.63	0	0	0	0	0	0	0	3	1	3	1	0	1	1	1	0	2	0.683	18	46	0	2	1	0	0	0	1	0	1	0.782	64	0	4	5	0	0
30	1	50	2	24.69	1	0	0	1	0	0	0	1	1	3	0	1	2	1	0	0	1	0.558	15	36	0	2	0	0	1	0	0	0	0	0.782	80	0	5	5	0	0
31	2	55	2	21.19	0	2	0	0	0	0	0	2	1	3	1	1	3	2	0	0	3	0.45	20	47	0	3	1	0	1	1	0	0	1	0.782	81	0	5	5	0	0
32	2	33	1	18.78	0	2	0	0	0	0	0	1	1	4	2	1	3	1	0	0	3	0.558	19	50	0	3	1	1	2	1	0	0	2	0.683	121	0	4	5	0	0
33	2	54	2	20.96	2	4	0	2	1	0	0	4	1	2	2	1	2	1	0	0	1	0.683	20	44	0	2	0	0	1	0	0	0	0	0.782	91	0	5	5	0	0
34	1	59	2	22.49	2	2	0	1	0	0	0	1	1	3	0	0	1	1	0	0	1	0.683	19	49	0	2	0	0	1	0	0	0	0	0.782	99	0	5	5	0	0
35	1	51	2	19.2	2	4	0	2	1	0	0	4	1	4	1	2	3	2	0	0	3	0.347	17	42	0	3	1	0	1	1	0	0	2	0.683	83	1	5	5	0	0
36	1	58	2	19.84	0	3	0	0	0	0	0	3	1	3	2	0	1	1	0	0	2	0.542	20	37	0	2	0	0	1	0	0	0	1	0.641	78	0	5	5	0	0
37	1	60	2	24.84	0	1	0	0	0	0	0	1	1	2	1	1	2	1	0	0	1	0.683	16	49	1	2	0	0	1	0	0	0	0	0.887	75	1	5	5	0	0
38	1	59	2	25.83	0	3	0	0	0	0	0	4	1	3	1	2	3	2	0	0	3	0.591	20	59	0	3	0	0	1	1	0	0	2	0.683	102	1	4	5	0	0
39	1	46	2	21.72	0	2	0	0	0	0	0	2	1	2	1	1	2	1	0	0	1	0.683	19	45	0	2	0	0	1	0	0	0	0	0.887	72	0	5	5	0	0
40	1	52	2	18.81	1	2	0	1	0	0	0	2	1	2	1	1	2	1	0	0	1	0.683	18	48	0	1	0	0	1	0	0	0	0	0.782	98	0	5	5	0	0

## Sheet: Elisa
Num	IL-6 0	IL-6 1	IL-6 2	BDNF 0	BDNF 1	BDNF 2	TNF 0	TNF 1	TNF 2
K1	27.9825	16.6063	12.4695	1133.07	1732.76	1691.4	715.583	587.138	538.971
K2	0	18.6747	2.1275	906.282	1794.8	1091.71	442.637	490.804	1116.98
K3	0	0	0	492.024	1112.39	781.53	9.13362	362.358	217.857
K4	0	0	0	781.53	657.456	533.382	89.412	137.579	282.08
K5	77.6241	55.9059	18.6747	1009	1401.9	1050.36	1935.81	988.53	1052.75
K6	0	0	1.09329	1071.03	1608.69	1153.75	330.247	346.303	651.361
S1	25.9141	0	0	1071.03	1112.39	1091.71	1004.59	779.806	763.75
S2	76.5899	38.3245	40.3929	1650.05	698.814	1050.36	1149.09	1181.2	1502.31
S3	0	0	0	595.419	616.098	492.024	442.637	249.969	330.247
S4	20.7431	44.5297	41.4271	740.172	946.961	884.924	362.358	426.581	474.748
S5	0	26.9483	5.2301	740.172	1174.43	698.814	442.637	908.251	522.915
S6	0	12.4695	39.3587	905.603	1029.68	1401.9	330.247	137.579	2658.32
